# Supplementary material for: Focus of Sustainable Healthy Diets Interventions in Primary School-Aged Children: A Systematic Review
Source: Nutrients. 2023 May 25;15(11):2460. doi: 10.3390/nu15112460 (PMC10255466; doi:10.3390/nu15112460)
Supplement: Supplementary file 1 [file nutrients-15-02460-s001.zip]

Archive with 1 entries (1 files):
- nutrients-2390707-supplementary.pdf
